# Supplementary material for: A Silver Modified Nanosheet Self-Assembled Hollow Microsphere with Enhanced Conductivity and Permeability
Source: Molecules. 2024 Sep 15;29(18):4384. doi: 10.3390/molecules29184384 (PMC11434284; doi:10.3390/molecules29184384)
Supplement: Supplementary file 1 [file molecules-29-04384-s001.zip]

Archive with 1 entries (1 files):
- molecules-3157207-supplementary.pdf
